# Supplementary material for: Joint effect of alcohol drinking and tobacco smoking on all-cause mortality and premature death in China: A cohort study
Source: PLoS One. 2021 Jan 28;16(1):e0245670. doi: 10.1371/journal.pone.0245670 (PMC7842879; doi:10.1371/journal.pone.0245670)
Supplement: S1 File — (SAS) [file pone.0245670.s005.sas]

/*Data cleaning*/
option NOFMTERR;

*** Step 1: define population;
data weight;
	set p1.weight;
	where ind_weight_ad2 ne .;
run;

*** Step 2: define exposure;
data Health_func;
	format reid $12.;
	set p1.health_status_and_functioning;
	reid=compress(substr(left(id),1,9)||"0"||substr(left(id),10,2));
	keep reid 
    da010_2_s1 
    da010_2_s2 
    da010_2_s3
	da059
	da060
	da061
	da062_1
	da062_2
	da062s1
	da062s2
	da063
	da064
	da065_1
	da065_2
	da065s1
	da065s2
	da066

	da067
	DA069
;
run;

********************************************************************************************;
********************************************************************************************;
********************************************************************************************;
*** Step3: define outcome;
data dth13;
	set p1.Follow_up_2013_death;
	death=1;
	death13=1;

	dod=mdy(exb001_2_2013,1,exb001_1_2013); *date of death;
	format dod date9.;
	keep id dod death death13;
run;

/*
data death;
	set dth13 ;
run;
*/

data dth15;
	set p1.Follow_up_2015;
	where died=1;
	death=1;
	keep id death;
run;

proc sort data=dth13 nodupkey; by id; run;
proc sort data=dth15 nodupkey; by id; run;

data death;
	merge dth13 dth15;
	by id;
run;


*** Step 3 define covariables;
data baseline; 
	set p1.baseline;
	where id not in ("001","002");
run;

data Demographic_background;
	format be001 bc001 best12. reid $12.;
	set p1.Demographic_background;
	reid=compress(substr(left(id),1,9)||"0"||substr(left(id),10,2));
	age1=ba004;
	keep  reid be001 bc001 age1 reid;
run;

***** follow up date in 2015;

data foll2015;
	set p1.Follow_up_2015;
	iyear15=iyear;
	imonth15=imonth;
	keep id iyear15 imonth15 ;
run;

*******************************************************************************************;
*** using baseline database and outcome database for further analysis;

/*Data merging*/

proc sort data=baseline nodupkey; by id; run;
proc sort data=death nodupkey; by id; run;
proc sort data=Demographic_background nodupkey; by reid; run;
proc sort data=Health_func nodupkey; by reid; run;
proc sort data=foll2015 nodupkey; by id; run;

data CHARLS;
	merge baseline(in=a) death Demographic_background(rename=(reid=id)) Health_func(rename=(reid=id)) foll2015;
	by id;
	if a;
run;


*******************************************************************************************;
/*Prepare derived variables*/
data CHARLS1;
	set CHARLS;
	format age 3. dob mmddyy10. dod  mmddyy10. ;

	if death=. then death=0; *1=die 0=alive;

/*	if rgender in (0,D,R) then rgender=.;*/

	if ba002_2 ne 0 then do;
	AGE=((iyear-ba002_1)*12+(imonth-ba002_2))/12;
	end;
	else if ba002_2 eq 0 then do;
	age=iyear-ba002_1;
	end;

if age=. and AGE1^=. then AGE=age1;


if iyear15=. then iyear15=2015;
if imonth15=. then imonth15=7;
Duration=((iyear15-iyear)*12+(imonth15-imonth))/12;

Eage=AGE+Duration;


if ba002_3=0 then ba002_3=1;
if ba002_2=0 then ba002_2=6;

if ba002_2=2 then ba002_3=28; 

dob=MDY(ba002_2,ba002_3,ba002_1);    ***date of birth;

if death13=1 then 
  do;
  if dod=. then dod=MDY(imonth,15,iyear);  ***date of death  for premature death;
  dAGE=(dod-dob)/365.25;                  **Age of death;
  end;

 
/*
  if death=1;
keep age iyear imonth  ba002_2  ba002_3 ba002_1 death dod dAGE;

run;
*/

	if AGE = . then age_g=.;
	else if age < 50 then age_g=1;
	else if age < 60 then age_g=2;
	else if age < 70 then age_g=3;
	else if age < 80 then age_g=4;
	else age_g=5;

	if rgender = 1 then gender=1;
	else if rgender = 2 then gender=2;
	else gender = .;


	if bd001 in (1) then edu=1;
	else if bd001 in (2,3,4) then edu=2;
	else if  bd001 in (5,6,7) then edu=3;
	else if  bd001 in (8,9,10) then edu=4;

	
	if da007_1_ =1 then Hypertension		=1; else if da007_1_ =2 then Hypertension		=2;
	if da007_2_ =1 then Dyslipidemia		=1; else if da007_2_ =2 then Dyslipidemia		=2;
	if da007_3_ =1 then Diabetes			=1; else if da007_3_ =2 then Diabetes			=2;
	if da007_4_ =1 then Cancer				=1; else if da007_4_ =2 then Cancer				=2;
	if da007_5_ =1 then Chronic_Lung_Dis	=1; else if da007_5_ =2 then Chronic_Lung_Dis	=2;
	if da007_6_ =1 then Liver_dis			=1; else if da007_6_ =2 then Liver_dis			=2;
	if da007_7_ =1 then Heart_pro			=1; else if da007_7_ =2 then Heart_pro			=2;
	if da007_8_ =1 then Stroke				=1; else if da007_8_ =2 then Stroke				=2;
	if da007_9_ =1 then Kidney_dis			=1; else if da007_9_ =2 then Kidney_dis			=2;
	if da007_10_=1 then Stomach				=1; else if da007_10_=2 then Stomach			=2;
	if da007_11_=1 then Emothional			=1; else if da007_11_=2 then Emothional			=2;
	if da007_12_=1 then Memory				=1; else if da007_12_=2 then Memory				=2;
	if da007_13_=1 then Arthritis			=1; else if da007_13_=2 then Arthritis			=2;
	if da007_14_=1 then Asthma				=1; else if da007_14_=2 then Asthma				=2;


/***BMI***/

	BMI=ql002/(qi002/100)**2;


/*Underweight (<18.5)*/
/*Normal weight (18.5-23.9)*/
/*Overweight (24.0-27.9)*/
/*Obese (28.0)*/

	if bmi <10 or BMI >100 then bmi=.;
	if bmi=. then bmi_g=.;
	else if BMI < 18.5 then BMI_g=1;
	else if BMI <24.0 then BMI_g=2;
	else if BMI <27.9 then BMI_g=3;
	else BMI_g=4;


	if bmi=. then BMI_g1=.;
	else if BMI <24 then BMI_g1=1;
	else BMI_g1=2;


****rural and urban;

 if bc001 in (1 3) then rural=1;
 else if bc001 in (2) then rural=0;


***	drinker;
if DA069=1  then drinker=1; * never drink;
else if DA069=. and da067 ne . then drinker=0; *drinker;
else if da069 in (2,3) then drinker=0;
else drinker=.; * missing;


/*Diabetes*/
	if newhba1c ge 6.5 then diabetes_hemo=1;  /*	Glycated Hemoglobin (%) - >=6.5%*/
	/*da014s1	(1)	Taking Chinese traditional medicine */
	/*da014s2	(2)	Taking Western modern medicine */
	/*da014s3	(3)	Taking insulin injections */
	/*da014s4	(4)	None of the above */
	if da014s1 ne . and da014s2 ne . and da014s3 ne . then diabetes_medi=1;
	if Diabetes=1 or diabetes_hemo=1 or diabetes_medi=1 then diabetes_total=1;
	*else if Diabetes=2 then diabetes_total=2;
	*else if 0 lt newhba1c lt 6.5 then diabetes_total=2;
	else diabetes_total=2;  ****conservative estimates; 


/*Hypertension*/
	if da007_1_=1 or da011s1=1 or da011s2=2 or mean(qa003,qa007,qa011) ge 140 or mean(qa004,qa008,qa012) ge 90 then hypertension_total=1;
	*else if da007_1_=2 then hypertension_total=2;
	*else if 0 lt qa003 lt 140 and 0 lt qa004 lt 90 then hypertension_total=2;
    else hypertension_total=2;****conservative estimates; 

/*Dyslipidemia*/

/*definition :
	was defined as either or combination of TC 240 mg/dL, LDLC 160 mg/dL, HDLC <40 mg/dL, triglycerides 200 mg/dL, or selfreported use of lipidlowering medication, according to the 2007 Chinese guidelines on the prevention and treatment of dyslipidemia.17

17. Joint Committee for Developing Chinese guidelines on Prevention and Treatment of Dyslipidemia in Adults . Chinese guidelines on prevention and treatment of dyslipidemia 
	in adults [in Chinese]. Zhonghua Xin Xue Guan Bing Za Zhi. 2007;35:390419. [PubMed] [Google Scholar]*/

	if newcho ge 240 or newldl ge 160 or 0 lt newhdl lt 40 or newtg ge 200 or da007_2_=1 or da010_2_s1=1 or da010_2_s2=2 or da010_2_s3=3 then Dyslipidemia_total=1;
	*else if da007_2_=2 then Dyslipidemia_total=2;
	*else if 0 lt newcho lt 240 and 0 lt newldl lt 160 then Dyslipidemia_total=2;
    else Dyslipidemia_total=2;****conservative estimates; 

/*CVD*/

	if Heart_pro=1 or stroke=1 then CVD=1;
	*else if Heart_pro=2 and stroke=2 then CVD=2;
	*else if Heart_pro=2 or stroke=2 then CVD=2;
/*	else CVD=2; * imputed with no, n=26;*/
	else  CVD=2;****conservative estimates; 

run;

***eligiblity; 
data eligible;
	set charls1;

/*
INTRO. Next, I would like to ask whether you have had the habit of smoking cigarettes/smoking a pipe/chewing tobacco, now or in the past. By smoking we mean smoking more than 100 cigarettes in your life) ä¸é¢ææ³ç¥éæ¨ç°å¨æèE¿E»æ¯å¦ææ½çãç¨çç®¡å¸çæEåå¼çèçE¹ æ¯Eå¸çæçE¯ä¸çå¸çE00æ¯ä»¥ä¸ï¼ï¼E

DA059. Have you ever chewed tobacco, smoked a pipe, smoked self-rolled cigarettes, or smoked cigarettes/cigars? æ¨å¸è¿Eåï¼EåE¬é¦çãæ±çãç¨çç®¡å¸çæEåå¼çè)
(1)  Yes æ¯
(2)   No  å¦      Skip to DA067  è¯·è·³è³DA067  

DA060. Which products did/do you normally use? å¸çæ¶Eä¸è¬æ½ä»ä¹çEE
(1)  Smoking a pipe ç¨çç®¡å¸çï¼çè¢ãæ±çï¼E
(2)  Smoking self-rolled cigarettes èªå·±å·çæ½
(3)  Filtered cigaretteå¸¦æ»¤åé¦ç
(4)  Unfiltered cigaretteä¸å¸¦æ»¤åé¦ç
(5)  CigaréªèE
(6)  Water cigarettes æ°´çE

DA061. Do you still have the habit or have you totally quit? æ¨ç°å¨è¿å¨å¸çè¿æ¯æçäºE¼E
(1)   Still hav e ä»ç¶æ½çE        Skip DA062   è¯·è·³è¿DA062  
(2)   Quit æç	

DA062 . At what age did you totally quit smoking? æ¨è¿æ¬¡æåæçæ¯å¨å¤å°å²æEé£ä¸å¹´EE
Ageå¹´é¾______1â¦120 (DA062_1) yearså²EOr æ_____1900..2011 (DA062_2) Yearå¹´ 
[IWER: Mark the year using four digits. è®¿åæ³¨æE ç¨4ä½æ°è¡¨ç¤ºå¹´ãE

If DA060 =3 or 4 askDA063 -DA064. å¦æDA060 =3æEEæé®DA063 -DA064
DA063. In one day about how many cigarettes do/did you consume  [preload:now/before totally quitting]? æ¨[ç³»ç»å è½½Eç°å¨/æçå]å¹³åE¸å¤©æ½å¤å°æ¯é¦çE________ cigarettes æ¯

If DA060=3 or 4 ask DA064 . å¦æDA060=3æEEæé®DA064 
DA064. How much does/did it cost per pack = 20 cigarettes? æ¨[ç³»ç»å è½½Eç°å¨/æçå]åï¼æ½çE¦çå¤å°é±ä¸åEä¸åE0æ¯) E_____Yuan åE
[IWER: Prompt R: weâre asking price at that time, not current price][è®¿åæ³¨æï¼æç¤ºåè®¿èE¼æ­¤å¤E¯¢é®çE¯å½æ¶ä»·æ ¼Eéç°å¨çE»·æ ¼]

DA065. At what age did you start to smoke on a regular basis? æ¨æ¯å¤å°å²å¼å§ç»å¸¸æ½ççEE
Ageå¹´é¾______ 1â¦120 (DA065_1) yearså²EOr æ_____1900..2011 (DA065_2) Yearå¹´ 
[IWER: Mark the year using four digits. è®¿åæ³¨æE ç¨4ä½æ°è¡¨ç¤ºå¹´ãE
*/

    if DA060 ne . and DA059=. then DA059=1;
	if da059=2 and da061 ne . then da059=1;

	
   * number of years after quit;

	if da062_1 ne . then quit_y=ba002_1+da062_1; * birth year + quite age  quit year;
	else if da062_2 ne . then quit_y=da062_2;
	quit_ys=iyear-quit_y; 


    * number of smoking years ;
	if da065_1 ne . then smoke_y=ba002_1+da065_1;* birth year + quite age  smoking year;
	else if da065_2 ne . then smoke_y=da065_2;


  ***years of smoking;

	if da061=2 then do;
	smoke_ys=quit_y-smoke_y;
	end;
	else if da061=1 then do;
	smoke_ys=iyear-smoke_y;
	end;

/*	keep age ba002_2 iyear ba002_1 imonth age_g;*/

	if da059=1 then smoke1=1;    *1=Yes æ¯;
	else if da059=2 then smoke1=2;*2=No  å¦;

	if da061=1 then smoke2=1;  **(1)   Still hav e ä»ç¶æ½çE;
	else if da061=2 then smoke2=2;  *(2)  Quit æç;


	if smoke1=2 then smoke=1; * Non- smoker;
	else if smoke1=1 and smoke2=1 then smoke=2; *current smoker;
	else if smoke1=1 and smoke2=2 then smoke=2; * former smoker;
	else if smoke1=1 then smoke=2; 


    county=substr(id,1,6);
	village=substr(id,7,1);
	family=substr(id,8,2);

	if be001 in (1,2) then marital=1; * married;
	else if be001 in (3,4,5,6) then marital=2; * not married;


	if bc001=4 then bc001=3; * other;

	format gender gender_f. age_g age_g_f. edu edu_f. bc001 bc001_f. marital marital_f.
	hypertension_total Dyslipidemia_total diabetes_total Cancer CVD yn_f.;

*if gender=1 and Eage<72.7  or gender=2 and Eage<76.9;  *****only subjects younger than certain age can have the chance of premature death;

****only missing smoking status and gender and age inforamtion will be delete;

    if age<45  or  gender=. then delete; * missing age or gender;

	if da059 eq . then delete; * 148 were excluded - 3 missing all demograpics;  

    *if DA061=. and quit_ys ne . then DA061=2;

	*if da059=1 and da061 eq . then delete; * 652 were excluded;

 	*if da061 ne . and smoke_ys lt 0;  **wrong answer;

    *if da061 ne . and smoke_ys lt 0 then delete; * 164 were excluded;

***Smoking duration (years);

	if smoke_ys=. then 
	   do;   
       if smoke=1 then smoke_ys_g=1; * never smoker;
	   else smoke_ys_g=.;
	   end;
	else if smoke_ys lt 20 then smoke_ys_g=2; *0-<20 ys;
	else if smoke_ys lt 40 then smoke_ys_g=3; *20-<40 ys;
	else smoke_ys_g=4; *>=40 ys;

****cigaretters/day;

	if da063=. then 
	   do;
       if smoke=1 then smoke_pk_g=1; * never smoker;
	   else smoke_pk_g=.;
	   end;
	else if da063 lt 20 then smoke_pk_g=2; *0-<20 1 package;
	else if da063 lt 40 then smoke_pk_g=3; *20-<40 1 package;
	else smoke_pk_g=4; *>=40 ys;

****package year;

    if smoke=2 then  smoke_pack=(smoke_ys*da063)/20;
    else if smoke=1 then smoke_pack=0;


*Age at starting smoking(years );

 if DA065_2^=. then STage=DA065_2-ba002_1;
 else  if DA065_1^=. then STage=DA065_1; 

	if STage=. then 
	   do;
       if smoke=1 then STage_g=1; * never smoker;
	   else STage_g=.;
	   end;
	else if STage lt 13 then STage_g=2; *0-<13  ;
	else if STage lt 18 then STage_g=3; *13-<18  ;
	else if STage lt 25 then STage_g=4; *18-<25 ;
	else STage_g=5; *>=25 ys;


*Age at ceasing smoking(years )*;

 if DA062_2^=. then SPage=DA062_2-ba002_1;
 else  if DA062_1^=. then SPage=DA062_1; 

	if SPage=. then 
	   do;
       if smoke=1 then SPage_g=1; * never smoker;
	   else SPage_g=.;
	   end;
	else if SPage lt 40 then SPage_g=2; *0-<13 1 package;
	else if SPage lt 50 then SPage_g=3; *13-<18 1 package;
	else if SPage lt 60 then SPage_g=4; *18-<25 1 package;
	else SPage_g=5; *>=25 ys;


	if drinker ne .;


/*Combining smoking and drinking to one variable*/
	if smoke=1 and drinker=1 then smok_drin=0; * no smoke, no drink;
	else if smoke=2 and drinker=1 then smok_drin=1; * smoke, no drink;
	else if smoke=1 and drinker=0 then smok_drin=2; * no smoke, drink;
	else if smoke=2 and drinker=0 then smok_drin=3; * smoke, drink;

* smoke=1 Non- smoker, smoke=2 smoker;
* drinker=0, drinker, drinker=1 non-drinker;

run;


proc freq data=eligible;
	format smok_drin smok_drin_f.;
	tables smok_drin;
run;


***** Table 1 weighted prevalence;
proc surveyfreq data=eligible;
	format smok_drin smok_drin_f. age age_f.;
	tables gender*smok_drin/clwt chisq plots=wtfreqplot;
	strata county village;
	cluster family;
	weight ind_weight_ad2;
run;

**by age groups;
proc sort data=eligible; by age; run;
proc surveyfreq data=eligible;
	format smok_drin smok_drin_f. age age_f.;
	tables gender*smok_drin/clwt chisq plots=wtfreqplot;
	strata county village;
	cluster family;
	weight ind_weight_ad2;
	by age;
run;


/*Table 2 smoking status*/
proc freq data=eligible;
	format smok_drin smok_drin_f. age age_f.;
	tables smok_drin gender;
run;

/*By gender*/
proc sort data=eligible; by gender; run;

proc freq data=eligible;
	format smok_drin smok_drin_f. age age_f.;
	tables smok_drin;
	by gender;
run;

/*Table 3 baseline tables by smoking and drinking status*/
proc means data=eligible maxdec=2;
	var age;
	class smok_drin;
run;

ods rtf;
proc freq  data=eligible;
	format smok_drin smok_drin_f. age age_f.;
	tables age*smok_drin/norow nopercent;

	tables edu*smok_drin/norow nopercent;
	tables rural*smok_drin/norow nopercent;
	tables marital*smok_drin/norow nopercent;
	tables hypertension_total*smok_drin/norow nopercent;
	tables Dyslipidemia_total*smok_drin/norow nopercent;
	tables diabetes_total*smok_drin/norow nopercent;
	tables BMI_g1*smok_drin/norow nopercent;
	tables CVD*smok_drin/norow nopercent;
run;
ods rtf close;

proc means data=eligible(where=(gender=1)) maxdec=2;
	var age;
	class smok_drin;
run;
ods rtf;
proc freq  data=eligible(where=(gender=1));
	format smok_drin smok_drin_f. age age_f.;
	tables age*smok_drin/norow nopercent;

	tables edu*smok_drin/norow nopercent;
	tables rural*smok_drin/norow nopercent;
	tables marital*smok_drin/norow nopercent;
	tables hypertension_total*smok_drin/norow nopercent;
	tables Dyslipidemia_total*smok_drin/norow nopercent;
	tables diabetes_total*smok_drin/norow nopercent;
	tables BMI_g1*smok_drin/norow nopercent;
	tables CVD*smok_drin/norow nopercent;
run;
ods rtf close;


proc means data=eligible(where=(gender=2)) maxdec=2;
	var age;
	class smok_drin;
run;
ods rtf;
proc freq  data=eligible(where=(gender=2));
	format smok_drin smok_drin_f. age age_f.;
	tables age*smok_drin/norow nopercent;

	tables edu*smok_drin/norow nopercent;
	tables rural*smok_drin/norow nopercent;
	tables marital*smok_drin/norow nopercent;
	tables hypertension_total*smok_drin/norow nopercent;
	tables Dyslipidemia_total*smok_drin/norow nopercent;
	tables diabetes_total*smok_drin/norow nopercent;
	tables BMI_g1*smok_drin/norow nopercent;
	tables CVD*smok_drin/norow nopercent;
run;
ods rtf close;

/*Table 4*/

/*
Premature death was defined as mortality 
before age 72.7 years in men and 76.9 years in women, which were the average life expectancies in China in 2011. 
*/

data death;
	set eligible;

	*if dage>=70 then death=0; ***premature death;

	if smoke=1 then smoke_pky_g=1; * never smoker;
	else 
	  do;
	if smoke_pack=. then smoke_pky_g=.;
	else if smoke_pack lt 15 then smoke_pky_g=2; *0-<20 1 package;
	else if smoke_pack lt 30 then smoke_pky_g=3; *20-<40 1 package;
	else smoke_pky_g=4; *>=40 ys;
	 end;

	if death=0 then death=2;
run;

ods listing;
proc freq data=death;
	format smok_drin smok_drin_f. age age_f.;
	tables death smok_drin;
run;

proc freq data=death;
	tables smok_drin;
run;

/*	logistic regression*/
/*Model 1*/
proc surveylogistic data=death;
	strata county village/list;
	class smok_drin(ref='0')/param=ref;
	model death=smok_drin;
	weight ind_weight_ad2;
run;

/*Model 2 - adjusted demograpic */
proc surveylogistic data=death;
	format age age_f.;
	strata county village/list;
	class smok_drin(ref='0') age(ref='50-59') gender(ref='Female')/param=ref;
	model death=smok_drin gender age;
	weight ind_weight_ad2;
run;


/*Model 3 - adjusted demograpic+SES*/
proc surveylogistic data=death;
	format age age_f.;
	strata county village/list;
	class smok_drin(ref='0') age(ref='50-59') gender(ref='Female') Edu(ref='Middle School') rural(ref='1')  marital(ref='Married') /param=ref;
	model death=smok_drin gender age Edu rural marital;
	weight ind_weight_ad2;
run;

/*Model 4 - adjusted demograpic +SES+ medical history */
proc surveylogistic data=death;
	format age age_f.;
	strata county village/list;
	class smok_drin(ref='0') age(ref='50-59') gender(ref='Female')  Edu(ref='Middle School') rural(ref='1')  marital(ref='Married') 
	hypertension_total(ref='No') Dyslipidemia_total(ref='No')	diabetes_total(ref='No') Cancer(ref='No') CVD(ref='No') BMI_g1(ref='2')  /param=ref;
	model death=smok_drin age gender  Edu rural  marital  hypertension_total Dyslipidemia_total	diabetes_total Cancer CVD BMI_g1;
	weight ind_weight_ad2;
run;


/*Male*/
/*	logistic regression*/
/*Model 1*/

proc surveylogistic data=death(where=(gender=1));
	strata county village/list;
	class smok_drin(ref='0')/param=ref;
	model death=smok_drin;
	weight ind_weight_ad2;
run;

/*Model 2 - adjusted demograpic */
proc surveylogistic data=death(where=(gender=1));
	format age age_f.;
	strata county village/list;
	class smok_drin(ref='0') age(ref='50-59') /param=ref;
	model death=smok_drin age;
	weight ind_weight_ad2;
run;


/*Model 3 - adjusted demograpic+SES*/
proc surveylogistic data=death(where=(gender=1));
	format age age_f.;
	strata county village/list;
	class smok_drin(ref='0') age(ref='50-59')  Edu(ref='Middle School') rural(ref='1')  marital(ref='Married') /param=ref;
	model death=smok_drin age Edu rural marital;
	weight ind_weight_ad2;
run;

/*Model 4 - adjusted demograpic +SES+ medical history */
proc surveylogistic data=death(where=(gender=1));
	format age age_f.;
	strata county village/list;
	class smok_drin(ref='0') age(ref='50-59')   Edu(ref='Middle School') rural(ref='1')  marital(ref='Married') 
	hypertension_total(ref='No') Dyslipidemia_total(ref='No')	diabetes_total(ref='No') Cancer(ref='No') CVD(ref='No') BMI_g1(ref='2')  /param=ref;
	model death=smok_drin age   Edu rural  marital  hypertension_total Dyslipidemia_total	diabetes_total Cancer CVD BMI_g1;
	weight ind_weight_ad2;
run;

/*Female*/
/*	logistic regression*/
/*Model 1*/

proc surveylogistic data=death(where=(gender=2));
	strata county village/list;
	class smok_drin(ref='0')/param=ref;
	model death=smok_drin;
	weight ind_weight_ad2;
run;

/*Model 2 - adjusted demograpic */
proc surveylogistic data=death(where=(gender=2));
	format age age_f.;
	strata county village/list;
	class smok_drin(ref='0') age(ref='50-59') /param=ref;
	model death=smok_drin age;
	weight ind_weight_ad2;
run;


/*Model 3 - adjusted demograpic+SES*/
proc surveylogistic data=death(where=(gender=2));
	format age age_f.;
	strata county village/list;
	class smok_drin(ref='0') age(ref='50-59')  Edu(ref='Middle School') rural(ref='1')  marital(ref='Married') /param=ref;
	model death=smok_drin age Edu rural marital;
	weight ind_weight_ad2;
run;

/*Model 4 - adjusted demograpic +SES+ medical history */
proc surveylogistic data=death(where=(gender=2));
	format age age_f.;
	strata county village/list;
	class smok_drin(ref='0') age(ref='50-59')   Edu(ref='Middle School') rural(ref='1')  marital(ref='Married') 
	hypertension_total(ref='No') Dyslipidemia_total(ref='No')	diabetes_total(ref='No') Cancer(ref='No') CVD(ref='No') BMI_g1(ref='2')  /param=ref;
	model death=smok_drin age   Edu rural  marital  hypertension_total Dyslipidemia_total	diabetes_total Cancer CVD BMI_g1;
	weight ind_weight_ad2;
run;


**************************************************************premature death;

data death_p;
set eligible;

death=death13;

*if dage>=70 then death=0; ***premature death;

/*
Premature death was defined as mortality 
before age 72.7 years in men and 76.9 years in women, which were the average life expectancies in China in 2011. 
*/

if gender=1 and dage>72.7  or gender=2 and dage>76.9 then death=0;  *****premature death;

if smoke=1 then smoke_pky_g=1; * never smoker;
else 
  do;
if smoke_pack=. then smoke_pky_g=.;
else if smoke_pack lt 15 then smoke_pky_g=2; *0-<20 1 package;
else if smoke_pack lt 30 then smoke_pky_g=3; *20-<40 1 package;
else smoke_pky_g=4; *>=40 ys;
 end;

if death in (0 . ) then death=2;
run;


/*All participants*/
/*	logistic regression*/
/*Model 1*/
proc surveylogistic data=death_p;
	strata county village/list;
	class smok_drin(ref='0')/param=ref;
	model death=smok_drin;
	weight ind_weight_ad2;
run;

/*Model 2 - adjusted demograpic */
proc surveylogistic data=death_p;
	format age age_f.;
	strata county village/list;
	class smok_drin(ref='0') age(ref='50-59') gender(ref='Female')/param=ref;
	model death=smok_drin gender age;
	weight ind_weight_ad2;
run;


/*Model 3 - adjusted demograpic+SES*/
proc surveylogistic data=death_p;
	format age age_f.;
	strata county village/list;
	class smok_drin(ref='0') age(ref='50-59') gender(ref='Female') Edu(ref='Middle School') rural(ref='1')  marital(ref='Married') /param=ref;
	model death=smok_drin gender age Edu rural marital;
	weight ind_weight_ad2;
run;

/*Model 4 - adjusted demograpic +SES+ medical history */
proc surveylogistic data=death_p;
	format age age_f.;
	strata county village/list;
	class smok_drin(ref='0') age(ref='50-59') gender(ref='Female')  Edu(ref='Middle School') rural(ref='1')  marital(ref='Married') 
	hypertension_total(ref='No') Dyslipidemia_total(ref='No')	diabetes_total(ref='No') Cancer(ref='No') CVD(ref='No') BMI_g1(ref='2')  /param=ref;
	model death=smok_drin age gender  Edu rural  marital  hypertension_total Dyslipidemia_total	diabetes_total Cancer CVD BMI_g1;
	weight ind_weight_ad2;
run;

/*Male*/
/*	logistic regression*/
/*Model 1*/

proc surveylogistic data=death_p(where=(gender=1));
	strata county village/list;
	class smok_drin(ref='0')/param=ref;
	model death=smok_drin;
	weight ind_weight_ad2;
run;

/*Model 2 - adjusted demograpic */
proc surveylogistic data=death_p(where=(gender=1));
	format age age_f.;
	strata county village/list;
	class smok_drin(ref='0') age(ref='50-59') /param=ref;
	model death=smok_drin age;
	weight ind_weight_ad2;
run;

/*Model 3 - adjusted demograpic+SES*/
proc surveylogistic data=death_p(where=(gender=1));
	format age age_f.;
	strata county village/list;
	class smok_drin(ref='0') age(ref='50-59')  Edu(ref='Middle School') rural(ref='1')  marital(ref='Married') /param=ref;
	model death=smok_drin age Edu rural marital;
	weight ind_weight_ad2;
run;

/*Model 4 - adjusted demograpic +SES+ medical history */
proc surveylogistic data=death_p(where=(gender=1));
	format age age_f.;
	strata county village/list;
	class smok_drin(ref='0') age(ref='50-59')   Edu(ref='Middle School') rural(ref='1')  marital(ref='Married') 
	hypertension_total(ref='No') Dyslipidemia_total(ref='No')	diabetes_total(ref='No') Cancer(ref='No') CVD(ref='No') BMI_g1(ref='2')  /param=ref;
	model death=smok_drin age   Edu rural  marital  hypertension_total Dyslipidemia_total	diabetes_total Cancer CVD BMI_g1;
	weight ind_weight_ad2;
run;

/*Female*/
/*	logistic regression*/
/*Model 1*/

proc surveylogistic data=death_p(where=(gender=2));
	strata county village/list;
	class smok_drin(ref='0')/param=ref;
	model death=smok_drin;
	weight ind_weight_ad2;
run;

/*Model 2 - adjusted demograpic */
proc surveylogistic data=death_p(where=(gender=2));
	format age age_f.;
	strata county village/list;
	class smok_drin(ref='0') age(ref='50-59') /param=ref;
	model death=smok_drin age;
	weight ind_weight_ad2;
run;


/*Model 3 - adjusted demograpic+SES*/
proc surveylogistic data=death_p(where=(gender=2));
	format age age_f.;
	strata county village/list;
	class smok_drin(ref='0') age(ref='50-59')  Edu(ref='Middle School') rural(ref='1')  marital(ref='Married') /param=ref;
	model death=smok_drin age Edu rural marital;
	weight ind_weight_ad2;
run;

/*Model 4 - adjusted demograpic +SES+ medical history */
proc surveylogistic data=death_p(where=(gender=2));
	format age age_f.;
	strata county village/list;
	class smok_drin(ref='0') age(ref='50-59')   Edu(ref='Middle School') rural(ref='1')  marital(ref='Married') 
	hypertension_total(ref='No') Dyslipidemia_total(ref='No')	diabetes_total(ref='No') Cancer(ref='No') CVD(ref='No') BMI_g1(ref='2')  /param=ref;
	model death=smok_drin age   Edu rural  marital  hypertension_total Dyslipidemia_total	diabetes_total Cancer CVD BMI_g1;
	weight ind_weight_ad2;
run;


ods rtf;
proc freq data=death;
	format death dth_f. smok_drin smok_drin_f.;
	tables smok_drin*death/nopercent nocol;
run;

proc freq data=death_p;
	format death dth_f. smok_drin smok_drin_f.;
	tables smok_drin*death/nopercent nocol;
run;
ods rtf close;

ods rtf;
proc freq data=death(where=(gender=1));
	format death dth_f. smok_drin smok_drin_f.;
	tables smok_drin*death/nopercent nocol;
run;

proc freq data=death_p(where=(gender=1));
	format death dth_f. smok_drin smok_drin_f.;
	tables smok_drin*death/nopercent nocol;
run;
ods rtf close;

ods rtf;
proc freq data=death(where=(gender=2));
	format death dth_f. smok_drin smok_drin_f.;
	tables smok_drin*death/nopercent nocol;
run;

proc freq data=death_p(where=(gender=2));
	format death dth_f. smok_drin smok_drin_f.;
	tables smok_drin*death/nopercent nocol;
run;
ods rtf close;
